# Supplementary material for: Differential Selection for Translation Efficiency Shapes Translation Machineries in Bacterial Species
Source: Microorganisms. 2024 Apr 10;12(4):768. doi: 10.3390/microorganisms12040768 (PMC11052298; doi:10.3390/microorganisms12040768)
Supplement: Supplementary file 1 [file microorganisms-12-00768-s001.zip]

Archive with 1 entries (1 files):
- SuppTableS1_Bec9_HEG_gene_LocusTag.xlsx
