# Supplementary material for: Differential Selection for Translation Efficiency Shapes Translation Machineries in Bacterial Species
Source: Microorganisms. 2024 Apr 10;12(4):768. doi: 10.3390/microorganisms12040768 (PMC11052298; doi:10.3390/microorganisms12040768)
Supplement: Supplementary file 1 [file microorganisms-12-00768-s001.zip › SuppTableS1_Bec9_HEG_gene_LocusTag.xlsx]

## Sheet: Bacteria 9 HEGs
Vibrio natriegens			Escherichia coli			Bacillus subtilis			Vibrio cholerae			Haemophilus influenzae			Mycolicibacterium smegmatis			Mycobacterioides abscessus			Mycobacterium tuberculosis			Mycobacterium leprae
Gene Name	LocusTag		Gene Name	LocusTag		Gene Name	LocusTag		Gene Name	LocusTag		Gene Name	LocusTag		Gene Name	LocusTag		Gene Name	LocusTag		Gene Name	LocusTag		Gene Name	LocusTag
tuf	PN96_RS00085		dnaK	b0014		fusA	BSU_01120		glnA	F0316_RS00600		dnaK	NTHI477_RS02020		fusA	FOB87_RS01755		atpA	EFV83_RS18460		dnaK	Rv0350		eno	DIJ64_RS01350
eno	PN96_RS01105		tsf	b0170		tsf	BSU_16500		groL	F0316_RS01000		eno	NTHI477_RS03825		tuf	FOB87_RS01760		atpD	EFV83_RS18470		tuf	Rv0685		groL	DIJ64_RS01700
fusA	PN96_RS01810		tig	b0436		glnA	BSU_17460		eno	F0316_RS02065		tsf	NTHI477_RS03925		groL	FOB87_RS02645		tig	EFV83_RS19150		eno	Rv1023		groL	DIJ64_RS02015
tsf	PN96_RS02305		eno	b2779		dnaK	BSU_25470		fusA	F0316_RS02570		glnA	NTHI477_RS04130		groL	FOB87_RS04500		glnA	EFV83_RS20980		atpA	Rv1308		glnA	DIJ64_RS04990
tig	PN96_RS09090		fusA	b3340		tig	BSU_28230		tsf	F0316_RS02925		atpD	NTHI477_RS07895		ilvC	FOB87_RS06405		tsf	EFV83_RS02045		atpD	Rv1310		atpA	DIJ64_RS06150
dnaK	PN96_RS10380		atpD	b3732		ilvC	BSU_28290		tig	F0316_RS04610		atpA	NTHI477_RS07905		tsf	FOB87_RS07125		ilvC	EFV83_RS02695		tig	Rv2462c		atpD	DIJ64_RS06160
glnA	PN96_RS12930		atpA	b3734		eno	BSU_33900		dnaK	F0316_RS09775		groL	NTHI477_RS08200		glnA	FOB87_RS15665		groL	EFV83_RS04785		tsf	Rv2889c		tig	DIJ64_RS08125
ilvC	PN96_RS13345		ilvC	b3774		atpD	BSU_36810		tuf	F0316_RS12170		tuf	NTHI477_RS08380		glnA	FOB87_RS15685		tuf	EFV83_RS05380		ilvC	Rv3001c		tsf	DIJ64_RS08760
atpA	PN96_RS13590		glnA	b3870		atpA	BSU_36830		fusA	F0316_RS12175		fusA	NTHI477_RS08385		tig	FOB87_RS17445		fusA	EFV83_RS05385		rpsF	Rv0053		glnA	DIJ64_RS08950
atpD	PN96_RS13600		groL	b4143		rpmGB	BSU_00990		tuf	F0316_RS12425		tuf	NTHI477_RS08575		atpD	FOB87_RS18690		dnaK	EFV83_RS07550		rpsR1	Rv0055		ilvC	DIJ64_RS09310
groL	PN96_RS14525		rpsT	b0023		rplK	BSU_01020		ilvC	F0316_RS13360		ilvC	NTHI477_RS08840		atpA	FOB87_RS18700		groL	EFV83_RS14380		rplI	Rv0056		tuf	DIJ64_RS10305
fusA	PN96_RS14940		rpnC	b0132		rplA	BSU_01030		atpD	F0316_RS13480		tig	NTHI477_RS08985		atpD	FOB87_RS18780		eno	EFV83_RS17020		rpmB1	Rv0105c		fusA	DIJ64_RS10310
tuf	PN96_RS14945		rpsB	b0169		rplJ	BSU_01040		atpA	F0316_RS13490		rpmI	NTHI477_RS00805		atpA	FOB87_RS18790		rpoZ	EFV83_RS00120		rpmG2	Rv0634B		dnaK	DIJ64_RS13750
groL	PN96_RS17435		rpsA	b0911		rplL	BSU_01050		groL	F0316_RS15355		rplT	NTHI477_RS00810		eno	FOB87_RS21090		rpsO	EFV83_RS01595		rplK	Rv0640		rpmF	DIJ64_RS00920
fusA	PN96_RS17545		rpmF	b1089		rpoB	BSU_01070		rpoH	F0316_RS00465		rpsO	NTHI477_RS00850		dnaK	FOB87_RS31930		rpsB	EFV83_RS02050		rplA	Rv0641		rplM	DIJ64_RS01930
atpD	PN96_RS22640		rplT	b1716		rpoC	BSU_01080		rpoZ	F0316_RS00785		rplM	NTHI477_RS01000		groL	FOB87_RS32745		rplS	EFV83_RS02185		rplJ	Rv0651		rpsI	DIJ64_RS01935
rplK	PN96_RS00100		rpmI	b1717		rpsL	BSU_01100		rpmE	F0316_RS00920		rpsI	NTHI477_RS01005		rpmG	FOB87_RS01455		rpsP	EFV83_RS02210		rplL	Rv0652		rpoZ	DIJ64_RS02935
rplA	PN96_RS00105		rplY	b2185		rpsG	BSU_01110		rpe	F0316_RS01170		rpsA	NTHI477_RS02100		rplK	FOB87_RS01490		rpmB	EFV83_RS02470		rpoB	Rv0667		rpe	DIJ64_RS03000
rplJ	PN96_RS00110		rpnE	b2244		rpsJ	BSU_01150		rpsJ	F0316_RS01310		rplY	NTHI477_RS02445		rplA	FOB87_RS01495		rpsI	EFV83_RS04885		rpoC	Rv0668		rpsT	DIJ64_RS03305
rplL	PN96_RS00115		rpnB	b2305		rplC	BSU_01160		rplC	F0316_RS01315		rpmH	NTHI477_RS03500		rplJ	FOB87_RS01580		rplM	EFV83_RS04890		rpsL	Rv0682		rpsO	DIJ64_RS04625
rpoB	PN96_RS00120		rpoE	b2573		rplD	BSU_01170		rplD	F0316_RS01320		rpsT	NTHI477_RS03655		rplL	FOB87_RS01585		rplQ	EFV83_RS04975		rpsG	Rv0683		rpmE	DIJ64_RS06100
rpoC	PN96_RS00125		rplS	b2606		rplW	BSU_01180		rplW	F0316_RS01325		rpmB	NTHI477_RS03725		rpsL	FOB87_RS01745		rpsD	EFV83_RS04985		rpsJ	Rv0700		rph	DIJ64_RS06330
rpiA	PN96_RS00955		rpsP	b2609		rplB	BSU_01190		rplB	F0316_RS01330		rpmG	NTHI477_RS03730		rpsG	FOB87_RS01750		rpsK	EFV83_RS04990		rplC	Rv0701		rpsA	DIJ64_RS07550
rpoE	PN96_RS01020		rpoS	b2741		rpsS	BSU_01200		rpsS	F0316_RS01335		rpsB	NTHI477_RS03930		rpsJ	FOB87_RS01930		rpsM	EFV83_RS04995		rplD	Rv0702		rpmI	DIJ64_RS07625
rpoS	PN96_RS01145		rppH	b2830		rplV	BSU_01210		rplV	F0316_RS01340		rppH	NTHI477_RS03985		rplC	FOB87_RS01935		rpmJ	EFV83_RS05000		rplW	Rv0703		rplT	DIJ64_RS07630
rpsP	PN96_RS01295		rpiA	b2914		rpsC	BSU_01220		rpsC	F0316_RS01345		rplU	NTHI477_RS04095		rplD	FOB87_RS01940		rplO	EFV83_RS05100		rplB	Rv0704		rpmA	DIJ64_RS08040
rplS	PN96_RS01310		rpsU	b3065		rplP	BSU_01230		rplP	F0316_RS01350		rpmA	NTHI477_RS04100		rplW	FOB87_RS01945		rpmD	EFV83_RS05105		rpsS	Rv0705		rplU	DIJ64_RS08045
rpsO	PN96_RS01695		rpoD	b3067		rpmC	BSU_01240		rpmC	F0316_RS01355		rplQ	NTHI477_RS04450		rplB	FOB87_RS01950		rpsE	EFV83_RS05110		rplV	Rv0706		rpsB	DIJ64_RS08765
rpsB	PN96_RS02300		rpsO	b3165		rpsQ	BSU_01250		rpsQ	F0316_RS01360		rpoA	NTHI477_RS04455		rpsS	FOB87_RS01955		rplR	EFV83_RS05115		rpsC	Rv0707		rplS	DIJ64_RS08855
rpmF	PN96_RS03535		rpmA	b3185		rplNA	BSU_01260		rplN	F0316_RS01365		rpsD	NTHI477_RS04460		rplV	FOB87_RS01960		rplF	EFV83_RS05120		rplP	Rv0708		rpsP	DIJ64_RS08880
rpsA	PN96_RS03670		rplU	b3186		rplX	BSU_01270		rplX	F0316_RS01370		rpsK	NTHI477_RS04465		rpsC	FOB87_RS01965		rpsH	EFV83_RS05125		rpmC	Rv0709		rpmB	DIJ64_RS09190
rplT	PN96_RS07270		rpoN	b3202		rplE	BSU_01280		rplE	F0316_RS01375		rpsM	NTHI477_RS04470		rplP	FOB87_RS01970		rplE	EFV83_RS05165		rpsQ	Rv0710		rplO	DIJ64_RS10135
rpmI	PN96_RS07275		rpsI	b3230		rpsNA	BSU_01290		rpsN	F0316_RS01380		rpmJ	NTHI477_RS04475		rpmC	FOB87_RS01975		rplX	EFV83_RS05170		rplN	Rv0714		rpmD	DIJ64_RS10140
rplY	PN96_RS07625		rplM	b3231		rpsH	BSU_01300		rpsH	F0316_RS01385		rplO	NTHI477_RS04485		rpsQ	FOB87_RS01980		rplN	EFV83_RS05175		rplX	Rv0715		rpsE	DIJ64_RS10145
rpsT	PN96_RS11040		rplQ	b3294		rplF	BSU_01310		rplF	F0316_RS01390		rpmD	NTHI477_RS04490		rplN	FOB87_RS02070		rpsQ	EFV83_RS05195		rplE	Rv0716		rplR	DIJ64_RS10150
rppH	PN96_RS11085		rpoA	b3295		rplR	BSU_01320		rplR	F0316_RS01395		rpsE	NTHI477_RS04495		rplX	FOB87_RS02075		rpmC	EFV83_RS05200		rpsN1	Rv0717		rplF	DIJ64_RS10155
rpsI	PN96_RS11455		rpsD	b3296		rpsE	BSU_01330		rpsE	F0316_RS01400		rplR	NTHI477_RS04500		rplE	FOB87_RS02080		rplP	EFV83_RS05205		rpsH	Rv0718		rpsH	DIJ64_RS10160
rplM	PN96_RS11460		rpsK	b3297		rpmD	BSU_01340		rpmD	F0316_RS01405		rplF	NTHI477_RS04505		rpsH	FOB87_RS02090		rpsC	EFV83_RS05210		rplF	Rv0719		rplE	DIJ64_RS10170
rpsU	PN96_RS11605		rpsM	b3298		rplO	BSU_01350		rplO	F0316_RS01410		rpsH	NTHI477_RS04510		rplF	FOB87_RS02095		rplV	EFV83_RS05215		rplR	Rv0720		rplX	DIJ64_RS10175
rpoD	PN96_RS11620		rpmJ	b3299		rpmJ	BSU_01400		rpmJ	F0316_RS01420		rpsN	NTHI477_RS04515		rplR	FOB87_RS02100		rpsS	EFV83_RS05220		rpsE	Rv0721		rplN	DIJ64_RS10180
rpmA	PN96_RS11835		rplO	b3301		rpsM	BSU_01410		rpsM	F0316_RS01425		rplE	NTHI477_RS04520		rpsE	FOB87_RS02105		rplB	EFV83_RS05225		rpmD	Rv0722		rpsQ	DIJ64_RS10200
rplU	PN96_RS11840		rpmD	b3302		rpsK	BSU_01420		rpsK	F0316_RS01430		rplX	NTHI477_RS04525		rpmD	FOB87_RS02110		rplW	EFV83_RS05230		rplO	Rv0723		rpmC	DIJ64_RS10205
rplQ	PN96_RS12035		rpsE	b3303		rpoA	BSU_01430		rpsD	F0316_RS01435		rplN	NTHI477_RS04530		rplO	FOB87_RS02115		rplD	EFV83_RS05235		rpfA	Rv0867c		rplP	DIJ64_RS10210
rpoA	PN96_RS12040		rplR	b3304		rplQ	BSU_01440		rpoA	F0316_RS01440		rpsQ	NTHI477_RS04540		rpmJ	FOB87_RS02345		rplC	EFV83_RS05240		rpmF	Rv0979A		rpsC	DIJ64_RS10215
rpsD	PN96_RS12045		rplF	b3305		rplM	BSU_01490		rplQ	F0316_RS01445		rpmC	NTHI477_RS04545		rpsM	FOB87_RS02350		rpsJ	EFV83_RS05245		rpfB	Rv1009		rplV	DIJ64_RS10220
rpsK	PN96_RS12050		rpsH	b3306		rpsI	BSU_01500		rpiA	F0316_RS01905		rplP	NTHI477_RS04550		rpsK	FOB87_RS02355		rpsG	EFV83_RS05390		rplY	Rv1015c		rpsS	DIJ64_RS10225
rpsM	PN96_RS12055		rpsN	b3307		rpsNB	BSU_08880		rpoE	F0316_RS01970		rpsC	NTHI477_RS04555		rpsD	FOB87_RS02360		rpsL	EFV83_RS05395		rpmE	Rv1298		rplB	DIJ64_RS10230
rpmJ	PN96_RS12060		rplE	b3308		rpmF	BSU_15080		rpsB	F0316_RS02920		rplV	NTHI477_RS04560		rplQ	FOB87_RS02370		rplL	EFV83_RS05520		rphA	Rv1340		rplW	DIJ64_RS10235
rplO	PN96_RS12070		rplX	b3309		rpoZ	BSU_15690		rpmF	F0316_RS04120		rpsS	NTHI477_RS04565		rplM	FOB87_RS02515		rplJ	EFV83_RS05525		rpoZ	Rv1390		rplD	DIJ64_RS10240
rpmD	PN96_RS12075		rplN	b3310		rpe	BSU_15790		rpsA	F0316_RS04650		rplB	NTHI477_RS04570		rpsI	FOB87_RS02520		rplA	EFV83_RS05605		rpe	Rv1408		rplC	DIJ64_RS10245
rpsE	PN96_RS12080		rpsQ	b3311		rpmB	BSU_15820		rplY	F0316_RS06100		rplW	NTHI477_RS04575		rpmB	FOB87_RS06540		rplK	EFV83_RS05610		rpsA	Rv1630		rpsJ	DIJ64_RS10250
rplR	PN96_RS12085		rpmC	b3312		rpsP	BSU_15990		rpsT	F0316_RS10480		rplD	NTHI477_RS04580		rpsP	FOB87_RS06710		rpmG	EFV83_RS05645		rpmI	Rv1642		rpsG	DIJ64_RS10315
rplF	PN96_RS12090		rplP	b3313		rplS	BSU_16040		rppH	F0316_RS10520		rplC	NTHI477_RS04585		rplS	FOB87_RS06735		rplI	EFV83_RS10725		rplT	Rv1643		rpsL	DIJ64_RS10320
rpsH	PN96_RS12095		rpsC	b3314		rpsB	BSU_16490		rpsO	F0316_RS10635		rpsJ	NTHI477_RS04590		rpsB	FOB87_RS07120		rpsR	EFV83_RS10730		rpfC	Rv1884c		rplL	DIJ64_RS10395
rpsN	PN96_RS12100		rplV	b3315		rpsO	BSU_16680		rpsI	F0316_RS11005		rpmE	NTHI477_RS04690		rpsO	FOB87_RS07780		rpsF	EFV83_RS10740		rpsR2	Rv2055c		rplJ	DIJ64_RS10400
rplE	PN96_RS12105		rpsS	b3316		rpfA	BSU_22880		rplM	F0316_RS11010		rpoZ	NTHI477_RS05065		rpoZ	FOB87_RS09755		rpmH	EFV83_RS11030		rpsN2	Rv2056c		rplA	DIJ64_RS10450
rplX	PN96_RS12110		rplB	b3317		rpmGA	BSU_24900		rplS	F0316_RS11035		rpmF	NTHI477_RS05900		rpe	FOB87_RS09820		rpsR	EFV83_RS12740		rpmG1	Rv2057c		rplK	DIJ64_RS10455
rplN	PN96_RS12115		rplW	b3318		rpsU	BSU_25410		rpsP	F0316_RS11050		rplS	NTHI477_RS06110		rplT	FOB87_RS13290		rpsN	EFV83_RS12745		rpmB2	Rv2058c		rpmG	DIJ64_RS10490
rpsQ	PN96_RS12120		rplD	b3319		rpsT	BSU_25550		rpoS	F0316_RS11210		rpsP	NTHI477_RS06125		rpmI	FOB87_RS13295		rpmG	EFV83_RS12750		rpfD	Rv2389c		rplQ	DIJ64_RS10745
rpmC	PN96_RS12125		rplC	b3320		rpmA	BSU_27940		rpsU	F0316_RS11285		rpoH	NTHI477_RS06480		rpsA	FOB87_RS13490		rpmB	EFV83_RS12755		rpsT	Rv2412		rpsD	DIJ64_RS10755
rplP	PN96_RS12130		rpsJ	b3321		rppA	BSU_27950		rpoD	F0316_RS11300		rph	NTHI477_RS06500		rpsT	FOB87_RS16980		rpmF	EFV83_RS16545		rpmA	Rv2441c		rpsK	DIJ64_RS10760
rpsC	PN96_RS12135		rpsG	b3341		rplU	BSU_27960		rpmA	F0316_RS11705		rpiA	NTHI477_RS07820		rpmA	FOB87_RS17210		rpmE	EFV83_RS18410		rplU	Rv2442c		rpsM	DIJ64_RS10765
rplV	PN96_RS12140		rpsL	b3342		rph	BSU_28370		rplU	F0316_RS11710		rpoC	NTHI477_RS08055		rplU	FOB87_RS17215		rph	EFV83_RS18640		rpfE	Rv2450c		rpmJ	DIJ64_RS10770
rpsS	PN96_RS12145		rpe	b3386		rplT	BSU_28850		rplI	F0316_RS12140		rpoB	NTHI477_RS08060		rph	FOB87_RS18515		rplU	EFV83_RS19300		rpiB	Rv2465c
rplB	PN96_RS12150		rpnA	b3411		rpmI	BSU_28860		rpsR	F0316_RS12145		rplA	NTHI477_RS08065		rpmE	FOB87_RS18850		rpmA	EFV83_RS19305		rpsO	Rv2785c
rplW	PN96_RS12155		rpoH	b3461		rpsD	BSU_29660		rpsF	F0316_RS12155		rplK	NTHI477_RS08070		rpmF	FOB87_RS21450		rpsT	EFV83_RS19420		rpsB	Rv2890c
rplD	PN96_RS12160		rpmG	b3636		rppG	BSU_30630		rpsG	F0316_RS12180		rpsU	NTHI477_RS08140		rpsR	FOB87_RS24245		rpsA	EFV83_RS22825		rplS	Rv2904c
rplC	PN96_RS12165		rpmB	b3637		rpmEB	BSU_30700		rpsL	F0316_RS12185		rpoD	NTHI477_RS08150		rpsN	FOB87_RS24250		rpmI	EFV83_RS22955		rpsP	Rv2909c
rpsJ	PN96_RS12170		rph	b3643		rpiB	BSU_36920		rpoC	F0316_RS12385		rplI	NTHI477_RS08205		rpmG	FOB87_RS24255		rplT	EFV83_RS22960		rpsI	Rv3442c
rpmE	PN96_RS12175		rpoZ	b3649		rpmEA	BSU_37070		rpoB	F0316_RS12390		rpsR	NTHI477_RS08210		rpmB	FOB87_RS24260		rpe	EFV83_RS25400		rplM	Rv3443c
rpmG	PN96_RS12600		rpmH	b3703		rpoE	BSU_37160		rplL	F0316_RS12395		rpsF	NTHI477_RS08220		rplI	FOB87_RS28240					rplQ	Rv3456c
rpmB	PN96_RS12605		rpmE	b3936		rplI	BSU_40500		rplJ	F0316_RS12400		rpe	NTHI477_RS08315		rpsR	FOB87_RS28245					rpoA	Rv3457c
rph	PN96_RS12635		rplK	b3983		rpsR	BSU_40890		rplA	F0316_RS12405		rpsG	NTHI477_RS08390		rpsF	FOB87_RS28255					rpsD	Rv3458c
rpoZ	PN96_RS12735		rplA	b3984		rpsF	BSU_40910		rplK	F0316_RS12410		rpsL	NTHI477_RS08395		rpmH	FOB87_RS28455					rpsK	Rv3459c
rpmH	PN96_RS13515		rplJ	b3985		rpmH	BSU_41060		rpmG	F0316_RS13095		rpoE	NTHI477_RS08535								rpsM	Rv3460c
rpoH	PN96_RS14200		rplL	b3986					rpmB	F0316_RS13100		rplJ	NTHI477_RS08615								rpmJ	Rv3461c
rpsL	PN96_RS14930		rpoB	b3987					rph	F0316_RS13145		rplL	NTHI477_RS08620								rpmH	Rv3924c
rpsG	PN96_RS14935		rpoC	b3988					rpmH	F0316_RS13570
rpe	PN96_RS15085		rpiB	b4090					rpmI	F0316_RS18245
rpsF	PN96_RS15090		rpsF	b4200					rplT	F0316_RS18250
rpsR	PN96_RS15100		rpsR	b4202
rplI	PN96_RS15105		rplI	b4203
